# Supplementary material for: Fish—To Eat or Not to Eat? A Mixed-Methods Investigation of the Conundrum of Fish Consumption in the Context of Marine Pollution in Indonesia
Source: Int J Environ Res Public Health. 2023 Apr 19;20(8):5582. doi: 10.3390/ijerph20085582 (PMC10138686; doi:10.3390/ijerph20085582)
Supplement: Supplementary file 1 [file ijerph-20-05582-s001.zip]

Archive with 1 entries (1 files):
- ijerph-2161859-supplementary.pdf
